# Supplementary material for: One-Pot and Catalyst-Free Transformation of N-Protected 1-Amino-1-Ethoxyalkylphosphonates into Bisphosphonic Analogs of Protein and Non-Protein α-Amino Acids
Source: Molecules. 2022 Jun 2;27(11):3571. doi: 10.3390/molecules27113571 (PMC9182278; doi:10.3390/molecules27113571)
Supplement: Supplementary file 1 [file molecules-27-03571-s001.zip]

Archive with 1 entries (1 files):
- molecules-1755804-SI.pdf
